# Supplementary material for: Robot-Assisted Simple Prostatectomy Versus Endoscopic Enucleation for Large-Volume Benign Prostatic Hyperplasia: A Systematic Review and Meta-Analysis of Perioperative Outcomes and Complications
Source: J Clin Med. 2026 Jul 6;15(13):5276. doi: 10.3390/jcm15135276 (PMC13362788; doi:10.3390/jcm15135276)
Supplement: Supplementary file 1 [file jcm-15-05276-s001.zip]

Archive with 1 entries (1 files):
- jcm-4365457-supplementary.pdf
